# Supplementary material for: A Phase 2 Clinical Trial of Trametinib and Low-Dose Dabrafenib in Patients with Advanced Pretreated NRASQ61R/K/L Mutant Melanoma (TraMel-WT)
Source: Cancers (Basel). 2021 Apr 22;13(9):2010. doi: 10.3390/cancers13092010 (PMC8122428; doi:10.3390/cancers13092010)
Supplement: Supplementary file 1 [file cancers-13-02010-s001.zip]

Archive with 1 entries (1 files):
- cancers-1136061-supplementary.pdf
